# Supplementary material for: Prolonged duration induces divergent transcriptomic responses to manganese, distinct from concentration effects, in an SH-SY5Y neurotoxicity model
Source: Neurotoxicology. Author manuscript; Available in PMC 2026 May 4. (PMC13138507; doi:10.1016/j.neuro.2026.103393)
Supplement: MMC2 [file NIHMS2144622-supplement-MMC2.xlsx]

## Sheet: geneInfo_reversal Mn genes
Supplemental Table 1. Top 50 genes that contributed to the separation on principal component 1 of principal component plot in Figure 3A
Symbol	Ensembl Gene ID	Entrez	Type	Chr	Position (Mbp)	Description
LINC01116	ENSG00000163364	NA	lncRNA	2	176.611	long intergenic non-protein coding RNA 1116 [Source:HGNC Symbol;Acc:HGNC:49259]
MALAT1	ENSG00000251562	378938	lncRNA	11	65.4977	metastasis associated lung adenocarcinoma transcript 1 [Source:HGNC Symbol;Acc:HGNC:29665]
AJAP1	ENSG00000196581	55966	protein_coding	1	4.65461	adherens junctions associated protein 1 [Source:HGNC Symbol;Acc:HGNC:30801]
HPCAL4	ENSG00000116983	51440	protein_coding	1	39.6786	hippocalcin like 4 [Source:HGNC Symbol;Acc:HGNC:18212]
JUN	ENSG00000177606	3725	protein_coding	1	58.7768	Jun proto-oncogene, AP-1 transcription factor subunit [Source:HGNC Symbol;Acc:HGNC:6204]
PDE4B	ENSG00000184588	5142	protein_coding	1	65.7925	phosphodiesterase 4B [Source:HGNC Symbol;Acc:HGNC:8781]
CRABP2	ENSG00000143320	1382	protein_coding	1	156.7	cellular retinoic acid binding protein 2 [Source:HGNC Symbol;Acc:HGNC:2339]
ATP1B1	ENSG00000143153	481	protein_coding	1	169.106	ATPase Na+/K+ transporting subunit beta 1 [Source:HGNC Symbol;Acc:HGNC:804]
TNR	ENSG00000116147	7143	protein_coding	1	175.315	tenascin R [Source:HGNC Symbol;Acc:HGNC:11953]
ESRRG	ENSG00000196482	2104	protein_coding	1	216.503	estrogen related receptor gamma [Source:HGNC Symbol;Acc:HGNC:3474]
TRIM67	ENSG00000119283	440730	protein_coding	1	231.162	tripartite motif containing 67 [Source:HGNC Symbol;Acc:HGNC:31859]
KCNK1	ENSG00000135750	3775	protein_coding	1	233.614	potassium two pore domain channel subfamily K member 1 [Source:HGNC Symbol;Acc:HGNC:6272]
NID1	ENSG00000116962	4811	protein_coding	1	235.976	nidogen 1 [Source:HGNC Symbol;Acc:HGNC:7821]
HOXD8	ENSG00000175879	3234	protein_coding	2	176.13	homeobox D8 [Source:HGNC Symbol;Acc:HGNC:5139]
FRZB	ENSG00000162998	2487	protein_coding	2	182.833	frizzled related protein [Source:HGNC Symbol;Acc:HGNC:3959]
PLCL1	ENSG00000115896	5334	protein_coding	2	197.805	phospholipase C like 1 (inactive) [Source:HGNC Symbol;Acc:HGNC:9063]
PDZRN3	ENSG00000121440	23024	protein_coding	3	73.3824	PDZ domain containing ring finger 3 [Source:HGNC Symbol;Acc:HGNC:17704]
TMEM108	ENSG00000144868	66000	protein_coding	3	133.038	transmembrane protein 108 [Source:HGNC Symbol;Acc:HGNC:28451]
CLSTN2	ENSG00000158258	64084	protein_coding	3	139.935	calsyntenin 2 [Source:HGNC Symbol;Acc:HGNC:17448]
VWA5B2	ENSG00000145198	90113	protein_coding	3	184.23	von Willebrand factor A domain containing 5B2 [Source:HGNC Symbol;Acc:HGNC:25144]
FRAS1	ENSG00000138759	80144	protein_coding	4	78.0573	Fraser extracellular matrix complex subunit 1 [Source:HGNC Symbol;Acc:HGNC:19185]
PDLIM5	ENSG00000163110	10611	protein_coding	4	94.4519	PDZ and LIM domain 5 [Source:HGNC Symbol;Acc:HGNC:17468]
DKK2	ENSG00000155011	27123	protein_coding	4	106.922	dickkopf WNT signaling pathway inhibitor 2 [Source:HGNC Symbol;Acc:HGNC:2892]
EGFLAM	ENSG00000164318	133584	protein_coding	5	38.2584	EGF like, fibronectin type III and laminin G domains [Source:HGNC Symbol;Acc:HGNC:26810]
ITGA1	ENSG00000213949	3672	protein_coding	5	52.7879	integrin subunit alpha 1 [Source:HGNC Symbol;Acc:HGNC:6134]
ADAMTS2	ENSG00000087116	9509	protein_coding	5	179.111	ADAM metallopeptidase with thrombospondin type 1 motif 2 [Source:HGNC Symbol;Acc:HGNC:218]
FOXC1	ENSG00000054598	2296	protein_coding	6	1.60991	forkhead box C1 [Source:HGNC Symbol;Acc:HGNC:3800]
THSD7A	ENSG00000005108	221981	protein_coding	7	11.3704	thrombospondin type 1 domain containing 7A [Source:HGNC Symbol;Acc:HGNC:22207]
OSBPL3	ENSG00000070882	26031	protein_coding	7	24.7965	oxysterol binding protein like 3 [Source:HGNC Symbol;Acc:HGNC:16370]
CREB5	ENSG00000146592	9586	protein_coding	7	28.2993	cAMP responsive element binding protein 5 [Source:HGNC Symbol;Acc:HGNC:16844]
SEMA3A	ENSG00000075213	10371	protein_coding	7	83.9558	semaphorin 3A [Source:HGNC Symbol;Acc:HGNC:10723]
CNTNAP2	ENSG00000174469	26047	protein_coding	7	146.117	contactin associated protein 2 [Source:HGNC Symbol;Acc:HGNC:13830]
UNC5D	ENSG00000156687	137970	protein_coding	8	35.2355	unc-5 netrin receptor D [Source:HGNC Symbol;Acc:HGNC:18634]
BNC2	ENSG00000173068	54796	protein_coding	9	16.4095	basonuclin 2 [Source:HGNC Symbol;Acc:HGNC:30988]
TMOD1	ENSG00000136842	7111	protein_coding	9	97.5012	tropomodulin 1 [Source:HGNC Symbol;Acc:HGNC:11871]
LPAR1	ENSG00000198121	1902	protein_coding	9	110.873	lysophosphatidic acid receptor 1 [Source:HGNC Symbol;Acc:HGNC:3166]
RET	ENSG00000165731	5979	protein_coding	10	43.0771	ret proto-oncogene [Source:HGNC Symbol;Acc:HGNC:9967]
VSTM4	ENSG00000165633	196740	protein_coding	10	49.0142	V-set and transmembrane domain containing 4 [Source:HGNC Symbol;Acc:HGNC:26470]
NELL1	ENSG00000165973	4745	protein_coding	11	20.6696	neural EGFL like 1 [Source:HGNC Symbol;Acc:HGNC:7750]
STX3	ENSG00000166900	6809	protein_coding	11	59.7135	syntaxin 3 [Source:HGNC Symbol;Acc:HGNC:11438]
PRICKLE1	ENSG00000139174	144165	protein_coding	12	42.4568	prickle planar cell polarity protein 1 [Source:HGNC Symbol;Acc:HGNC:17019]
CUX2	ENSG00000111249	23316	protein_coding	12	111.034	cut like homeobox 2 [Source:HGNC Symbol;Acc:HGNC:19347]
HS6ST3	ENSG00000185352	266722	protein_coding	13	96.0901	heparan sulfate 6-O-sulfotransferase 3 [Source:HGNC Symbol;Acc:HGNC:19134]
CDH11	ENSG00000140937	1009	protein_coding	16	64.9438	cadherin 11 [Source:HGNC Symbol;Acc:HGNC:1750]
CBLN2	ENSG00000141668	147381	protein_coding	18	72.5367	cerebellin 2 precursor [Source:HGNC Symbol;Acc:HGNC:1544]
DAND5	ENSG00000179284	199699	protein_coding	19	12.9652	DAN domain BMP antagonist family member 5 [Source:HGNC Symbol;Acc:HGNC:26780]
CBLN4	ENSG00000054803	140689	protein_coding	20	55.9974	cerebellin 4 precursor [Source:HGNC Symbol;Acc:HGNC:16231]
DCX	ENSG00000077279	1641	protein_coding	X	111.294	doublecortin [Source:HGNC Symbol;Acc:HGNC:2714]
KLHL13	ENSG00000003096	90293	protein_coding	X	117.898	kelch like family member 13 [Source:HGNC Symbol;Acc:HGNC:22931]
ARHGAP36	ENSG00000147256	158763	protein_coding	X	131.058	Rho GTPase activating protein 36 [Source:HGNC Symbol;Acc:HGNC:26388]
Supplemental Table 2. Selected genes that strongly contributed to the Mn concentration-dependent celluar responses
Symbol	Ensembl Gene ID	Entrez	Type	Chr	Position (Mbp)	Description
TLX2	ENSG00000115297	3196	protein_coding	2	74.5135	T cell leukemia homeobox 2 [Source:HGNC Symbol;Acc:HGNC:5057]
TFRC	ENSG00000072274	7037	protein_coding	3	196.013	transferrin receptor [Source:HGNC Symbol;Acc:HGNC:11763]
C4orf48	ENSG00000243449	401115	protein_coding	4	2.042	chromosome 4 open reading frame 48 [Source:HGNC Symbol;Acc:HGNC:34437]
YIPF7	ENSG00000177752	285525	protein_coding	4	44.6221	Yip1 domain family member 7 [Source:HGNC Symbol;Acc:HGNC:26825]
PRR7	ENSG00000131188	80758	protein_coding	5	177.446	proline rich 7, synaptic [Source:HGNC Symbol;Acc:HGNC:28130]
FTH1	ENSG00000167996	2495	protein_coding	11	61.9597	ferritin heavy chain 1 [Source:HGNC Symbol;Acc:HGNC:3976]
CCDC85B	ENSG00000175602	11007	protein_coding	11	65.8907	coiled-coil domain containing 85B [Source:HGNC Symbol;Acc:HGNC:24926]
MRPS34	ENSG00000074071	65993	protein_coding	16	1.77189	mitochondrial ribosomal protein S34 [Source:HGNC Symbol;Acc:HGNC:16618]
OVCA2	ENSG00000262664	124641	protein_coding	17	2.04202	OVCA2 serine hydrolase domain containing [Source:HGNC Symbol;Acc:HGNC:24203]
C18orf32	ENSG00000177576	497661	protein_coding	18	49.4772	chromosome 18 open reading frame 32 [Source:HGNC Symbol;Acc:HGNC:31690]
SBNO2	ENSG00000064932	22904	protein_coding	19	1.10764	strawberry notch homolog 2 [Source:HGNC Symbol;Acc:HGNC:29158]
TTC9B	ENSG00000174521	148014	protein_coding	19	40.2161	tetratricopeptide repeat domain 9B [Source:HGNC Symbol;Acc:HGNC:26395]
ZNF580	ENSG00000213015	51157	protein_coding	19	55.635	zinc finger protein 580 [Source:HGNC Symbol;Acc:HGNC:29473]
SEPTIN5	ENSG00000184702	5413	protein_coding	22	19.7145	septin 5 [Source:HGNC Symbol;Acc:HGNC:9164]
ZNRF2P2	ENSG00000225264	NA	transcribed_processed_pseudogene	7	29.5988	zinc and ring finger 2 pseudogene 2 [Source:HGNC Symbol;Acc:HGNC:42793]
Supplemental Table 3. Pathways that were shared between acute and chronic exposures and genes that contributed to shared pathways
Overlap	Pathway	Symbol_act	Symbol_chr	Symbol_all	Symbol_shared	Count_act	Count_chr	Count_all	Count_shared	Pval_hyergeometric test
chr_5:act_100	Pulmonary Healing Signaling Pathway	CCND1,CXCR4,TCF4	CDH1,CHRNA7,EGFR,JAG1,KDR,PDGFC,PGF,PRKCH,RASD1,TCF7L1,TGFB3,WNT4	CCND1,CXCR4,TCF4,CDH1,CHRNA7,EGFR,JAG1,KDR,PDGFC,PGF,PRKCH,RASD1,TCF7L1,TGFB3,WNT4		3	12	15	0	NA
chr_5:act_100	Regulation of the Epithelial-Mesenchymal Transition Pathway	DVL3,MAP2K6,TCF4	CDH1,EGFR,HGF,ID2,JAG1,RASD1,TCF7L1,TGFB3,TGFBR2,WNT4	DVL3,MAP2K6,TCF4,CDH1,EGFR,HGF,ID2,JAG1,RASD1,TCF7L1,TGFB3,TGFBR2,WNT4		3	10	13	0	NA
chr_5:act_100	Endocannabinoid Cancer Inhibition Pathway	CCND1,MAP2K6,TCF4	CDH1,CNR1,CREB5,PDGFC,PGF,TCF7L1,VIM	CCND1,MAP2K6,TCF4,CDH1,CNR1,CREB5,PDGFC,PGF,TCF7L1,VIM		3	7	10	0	NA
chr_5:act_100	TCF dependent signaling in response to WNT	DVL3,TCF4,TLE3	DACT1,DKK1,DKK2,H2AC6,H2BC14,H2BC5,TCF7L1,WNT4	DVL3,TCF4,TLE3,DACT1,DKK1,DKK2,H2AC6,H2BC14,H2BC5,TCF7L1,WNT4		3	8	11	0	NA
chr_5:act_100	Regulation of the Epithelial Mesenchymal Transition in Development Pathway	DVL3,TCF4	CDH1,JAG1,TCF7L1,WNT4	DVL3,TCF4,CDH1,JAG1,TCF7L1,WNT4		2	4	6	0	NA
chr_5:act_50	Transcriptional Regulatory Network in Embryonic Stem Cells	FOXC1,IGF2,L1CAM,SET	CALB1,FOXC1,RASD1,TBX3,TCF7L1,TGFB3,TGFBR2,WNT4	FOXC1,IGF2,L1CAM,SET,CALB1,RASD1,TBX3,TCF7L1,TGFB3,TGFBR2,WNT4	FOXC1	4	8	11	1	0.974359
chr_5:act_50	eNOS Signaling	HSPA8,LPAR1,PRKCA,PRKCH	CHRNA7,ITPR3,KDR,LPAR1,PDGFC,PGF,PRKCH	HSPA8,LPAR1,PRKCA,PRKCH,CHRNA7,ITPR3,KDR,PDGFC,PGF	LPAR1,PRKCH	4	7	9	2	0.783217
chr_5:act_50	Renin-Angiotensin Signaling	MAP3K1,PAK2,PRKCA,PRKCH	ITPR3,JUN,PRKCH,PTGER2,RASD1	MAP3K1,PAK2,PRKCA,PRKCH,ITPR3,JUN,PTGER2,RASD1	PRKCH	4	5	8	1	0.929293
chr_5:act_50	UVB-Induced MAPK Signaling	H3-3A/H3-3B,PRKCA,PRKCH	EGFR,JUN,PRKCH	H3-3A/H3-3B,PRKCA,PRKCH,EGFR,JUN	PRKCH	3	3	5	1	0.821429
chr_5:chr_50:act_100	Osteoarthritis Pathway	DDR2,EPAS1,TCF4	ADAMTS5,CREB5,DDIT4,DKK1,DLX5,FRZB,ITGA1,ITGB5,JAG1,MATN3,PGF,RARRES2,S1PR3,TGFBR2,ITGA2,MEF2C,PDGFC,TCF7L1	DDR2,EPAS1,TCF4,ADAMTS5,CREB5,DDIT4,DKK1,DLX5,FRZB,ITGA1,ITGB5,JAG1,MATN3,PGF,RARRES2,S1PR3,TGFBR2,ITGA2,MEF2C,PDGFC,TCF7L1		3	18	21	0	NA
chr_5:chr_50:act_100	Hepatic Fibrosis Signaling Pathway	CCND1,DVL3,MAP2K6,PDK1,RND3,TCF4,TFRC	ACTA2,CACNA2D3,CNR1,CREB5,DIRAS3,EDNRA,ITGA1,ITGB5,JUN,KLF9,PGF,PRKCH,PTEN,RAC2,RASD1,TFRC,TGFBR2,ITGA2,KDR,PDGFC,TCF7L1,TGFB3,WNT4	CCND1,DVL3,MAP2K6,PDK1,RND3,TCF4,TFRC,ACTA2,CACNA2D3,CNR1,CREB5,DIRAS3,EDNRA,ITGA1,ITGB5,JUN,KLF9,PGF,PRKCH,PTEN,RAC2,RASD1,TGFBR2,ITGA2,KDR,PDGFC,TCF7L1,TGFB3,WNT4	TFRC	7	23	29	1	0.999794
chr_5:chr_50:act_100	Pulmonary Fibrosis Idiopathic Signaling Pathway	CCND1,LPAR1,MAP2K6,TCF4	ACTA2,COL17A1,COL5A1,EDNRA,EGFR,EGR1,JAG1,JUN,LPAR1,PTEN,RASD1,TGFBR2,CDH1,COL16A1,ITGA2,PDGFC,TCF7L1,TGFB3,VIM,WNT4	CCND1,LPAR1,MAP2K6,TCF4,ACTA2,COL17A1,COL5A1,EDNRA,EGFR,EGR1,JAG1,JUN,PTEN,RASD1,TGFBR2,CDH1,COL16A1,ITGA2,PDGFC,TCF7L1,TGFB3,VIM,WNT4	LPAR1	4	20	23	1	0.998006
chr_5:chr_50:act_100	Thyroid Cancer Signaling	CCND1,CXCR4,PDK1,TCF4	CXCR4,JUN,NTRK2,NTRK3,PTEN,RASD1,RET,CDH1,TCF7L1	CCND1,CXCR4,PDK1,TCF4,JUN,NTRK2,NTRK3,PTEN,RASD1,RET,CDH1,TCF7L1	CXCR4	4	9	12	1	0.980769
chr_5:chr_50:act_100	ILK Signaling	CCND1,MAP2K6,RND3	ACTA2,CREB5,DIRAS3,FLNC,ITGB5,JUN,PGF,PPP2R2B,PTEN,RAC2,CDH1,PDGFC,VIM	CCND1,MAP2K6,RND3,ACTA2,CREB5,DIRAS3,FLNC,ITGB5,JUN,PGF,PPP2R2B,PTEN,RAC2,CDH1,PDGFC,VIM		3	13	16	0	NA
chr_5:chr_50:act_100	Cardiac Hypertrophy Signaling (Enhanced)	DVL3,HAND1,MAP2K6,PDE4B,PDK1	CACNA2D3,EDNRA,ITGA1,ITGB5,ITPR3,JUN,NPPA,PDE4B,PLCB2,PLCL1,PRKCH,PTEN,RASD1,SMPDL3B,TGFBR2,HSPB7,IL10RA,ITGA2,MEF2C,PLCH1,TGFB3,WNT4	DVL3,HAND1,MAP2K6,PDE4B,PDK1,CACNA2D3,EDNRA,ITGA1,ITGB5,ITPR3,JUN,NPPA,PLCB2,PLCL1,PRKCH,PTEN,RASD1,SMPDL3B,TGFBR2,HSPB7,IL10RA,ITGA2,MEF2C,PLCH1,TGFB3,WNT4	PDE4B	5	22	26	1	0.999258
chr_5:chr_50:act_100	WNT/β-catenin Signaling	CCND1,DVL3,TCF4,TLE3	CD44,DKK1,DKK2,FRZB,JUN,PPP2R2B,RARB,TGFBR2,CDH1,TCF7L1,TGFB3,WNT4	CCND1,DVL3,TCF4,TLE3,CD44,DKK1,DKK2,FRZB,JUN,PPP2R2B,RARB,TGFBR2,CDH1,TCF7L1,TGFB3,WNT4		4	12	16	0	NA
chr_5:chr_50:act_100	Ovarian Cancer Signaling	CCND1,RAD51,TCF4	CD44,EDNRA,EGFR,PGF,PTEN,RASD1,PDGFC,TCF7L1,WNT4	CCND1,RAD51,TCF4,CD44,EDNRA,EGFR,PGF,PTEN,RASD1,PDGFC,TCF7L1,WNT4		3	9	12	0	NA
chr_5:chr_50:act_100	BEX2 Signaling Pathway	CCND1,TCF4	CDKN1A,JUN,PGF,PPP2R2B,PTEN,PDGFC,TCF7L1	CCND1,TCF4,CDKN1A,JUN,PGF,PPP2R2B,PTEN,PDGFC,TCF7L1		2	7	9	0	NA
chr_5:chr_50:act_100	G-Protein Coupled Receptor Signaling	CCND1,DUSP6,LPAR1,MAP2K6,PDE4B,RGS4	ACKR1,ADGRE5,CHRM4,CNR1,CREB5,EDNRA,GIPR,GPR12,JUN,LPAR1,PDE4B,PLCB2,PRLHR,PTGER2,PTGER3,RAC2,RASD1,RASGRP1,RXFP2,S1PR3,SMPDL3B,SSTR3,VIPR1,GPR160,MEF2C,OXTR	CCND1,DUSP6,LPAR1,MAP2K6,PDE4B,RGS4,ACKR1,ADGRE5,CHRM4,CNR1,CREB5,EDNRA,GIPR,GPR12,JUN,PLCB2,PRLHR,PTGER2,PTGER3,RAC2,RASD1,RASGRP1,RXFP2,S1PR3,SMPDL3B,SSTR3,VIPR1,GPR160,MEF2C,OXTR	LPAR1,PDE4B	6	26	30	2	0.996528
chr_5:chr_50:act_100	cAMP-mediated signaling	AKAP9,DUSP6,LPAR1,PDE4B,RGS4	CHRM4,CNR1,CREB5,LPAR1,PDE4B,PTGER2,PTGER3,S1PR3,SMPDL3B,SSTR3,VIPR1	AKAP9,DUSP6,LPAR1,PDE4B,RGS4,CHRM4,CNR1,CREB5,PTGER2,PTGER3,S1PR3,SMPDL3B,SSTR3,VIPR1	LPAR1,PDE4B	5	11	14	2	0.928965
chr_5:chr_50:act_50	Sertoli Cell-Sertoli Cell Junction Signaling	CDH11,LAMA3,LAMB2,MAP3K1,NECTIN1,PAK2	ACTA2,CDH11,CDH20,CDH22,CDH23,CDH8,CREB5,EGFR,JUN,LAMA3,NECTIN2,RASD1,TGFBR2,TUBB6,CDH1,CDH15,ITGA2,TGFB3	CDH11,LAMA3,LAMB2,MAP3K1,NECTIN1,PAK2,ACTA2,CDH20,CDH22,CDH23,CDH8,CREB5,EGFR,JUN,NECTIN2,RASD1,TGFBR2,TUBB6,CDH1,CDH15,ITGA2,TGFB3	CDH11,LAMA3	6	18	22	2	0.987402
chr_5:chr_50:act_50	Myelination Signaling Pathway	IRS1,LAMA3,LAMB2,RAPGEF2,TCF4,TSC2	ARHGAP9,ASCL1,CNTN6,CREB5,EGFR,ITGB5,JUN,LAMA3,LINGO1,NTRK2,PTEN,RASD1,DLC1,ID2,ITGA2,PDGFC,WNT4	IRS1,LAMA3,LAMB2,RAPGEF2,TCF4,TSC2,ARHGAP9,ASCL1,CNTN6,CREB5,EGFR,ITGB5,JUN,LINGO1,NTRK2,PTEN,RASD1,DLC1,ID2,ITGA2,PDGFC,WNT4	LAMA3	6	17	22	1	0.998774
chr_5:chr_50:act_50	Cell junction organization	CDH11,LAMA3,NECTIN1	ANG,CDH11,CDH8,COL17A1,FLNC,LAMA3,NECTIN2,CDH1,CDH15	CDH11,LAMA3,NECTIN1,ANG,CDH8,COL17A1,FLNC,NECTIN2,CDH1,CDH15	CDH11,LAMA3	3	9	10	2	0.797203
chr_5:chr_50:act_50	Macropinocytosis Signaling	HGF,PRKCA,PRKCH	HGF,ITGB5,PRKCH,RASD1,CSF1,PDGFC	HGF,PRKCA,PRKCH,ITGB5,RASD1,CSF1,PDGFC	HGF,PRKCH	3	6	7	2	0.666667
chr_5:chr_50:act_50	CLEAR Signaling Pathway	CLCN7,HGF,PRKCA,PRKCH,RXRA,SEH1L,TSC2	CREB5,DDIT4,EGFR,HGF,ITPR3,NTRK2,NTRK3,PPP2R2B,PRKCH,RASD1,TGFBR2,KDR,TNFRSF11A	CLCN7,HGF,PRKCA,PRKCH,RXRA,SEH1L,TSC2,CREB5,DDIT4,EGFR,ITPR3,NTRK2,NTRK3,PPP2R2B,RASD1,TGFBR2,KDR,TNFRSF11A	HGF,PRKCH	7	13	18	2	0.973364
chr_5:chr_50:act_50	Nuclear Cytoskeleton Signaling Pathway	CDH11,KIF26A,KIF5A,KIFC2,SEH1L	ACTA2,CDH11,CDH20,CDH22,CDH23,CDH8,DYNC1I1,EGR1,ITGA1,ITGB5,TUBB6,CDH1,CDH15,ITGA2	CDH11,KIF26A,KIF5A,KIFC2,SEH1L,ACTA2,CDH20,CDH22,CDH23,CDH8,DYNC1I1,EGR1,ITGA1,ITGB5,TUBB6,CDH1,CDH15,ITGA2	CDH11	5	14	18	1	0.996255
chr_5:chr_50:act_50	Epithelial Adherens Junction Signaling	HGF,NECTIN1,PAK2,TCF4	EGFR,HGF,NECTIN2,PPP2R2B,PTEN,RASD1,TGFBR2,CDH1,TCF7L1	HGF,NECTIN1,PAK2,TCF4,EGFR,NECTIN2,PPP2R2B,PTEN,RASD1,TGFBR2,CDH1,TCF7L1	HGF	4	9	12	1	0.980769
chr_5:chr_50:act_50	L1CAM interactions	ALCAM,DCX,DLG4,HSPA8,L1CAM	CNTN6,DCX,EGFR,ITGA1,SCN1A,SCN4B,SH3GL2,SPTBN5,TUBB6,ITGA2	ALCAM,DCX,DLG4,HSPA8,L1CAM,CNTN6,EGFR,ITGA1,SCN1A,SCN4B,SH3GL2,SPTBN5,TUBB6,ITGA2	DCX	5	10	14	1	0.989164
chr_5:chr_50:act_50	Response to elevated platelet cytosolic Ca2+	HGF,IGF2,PRKCA,TAGLN2	CD9,CLU,HGF,LHFPL2,PCDH7,RAB27B,RARRES2,VWF,TGFB3	HGF,IGF2,PRKCA,TAGLN2,CD9,CLU,LHFPL2,PCDH7,RAB27B,RARRES2,VWF,TGFB3	HGF	4	9	12	1	0.980769
chr_5:chr_50:act_50	HGF Signaling	HGF,MAP3K1,PRKCA,PRKCH	CDKN1A,HGF,ITGA1,ITGB5,JUN,PRKCH,RASD1,ITGA2	HGF,MAP3K1,PRKCA,PRKCH,CDKN1A,ITGA1,ITGB5,JUN,RASD1,ITGA2	HGF,PRKCH	4	8	10	2	0.825175
chr_5:chr_50:act_50	Signaling by MET	HGF,HGFAC,HGS,LAMA3,LAMB2	COL5A1,HGF,LAMA3,SH3GL2,ITGA2,TNS3	HGF,HGFAC,HGS,LAMA3,LAMB2,COL5A1,SH3GL2,ITGA2,TNS3	HGF,LAMA3	5	6	9	2	0.762238
chr_5:chr_50:act_50	Neurexins and neuroligins	BEGAIN,DLG4,PDLIM5	DLG2,LRRTM1,LRRTM4,PDLIM5,SYT2,LRRTM2	BEGAIN,DLG4,PDLIM5,DLG2,LRRTM1,LRRTM4,SYT2,LRRTM2	PDLIM5	3	6	8	1	0.939394
chr_5:chr_50:act_50	Prolactin Signaling	IRS1,PRKCA,PRKCH	ABCC9,JUN,PRKCH,PRL,PRLR,RASD1	IRS1,PRKCA,PRKCH,ABCC9,JUN,PRL,PRLR,RASD1	PRKCH	3	6	8	1	0.939394
chr_5:chr_50:act_50	HIF1α Signaling	HGF,HSPA8,IGF2,PRKCA,PRKCH	ADM,CDKN1A,HGF,JUN,PGF,PRKCH,RAC2,RASD1,KDR,PDGFC,VIM	HGF,HSPA8,IGF2,PRKCA,PRKCH,ADM,CDKN1A,JUN,PGF,RAC2,RASD1,KDR,PDGFC,VIM	HGF,PRKCH	5	11	14	2	0.928965
chr_5:chr_50:act_50	Aldosterone Signaling in Epithelial Cells	ASIC3,HSPA8,PRKCA,PRKCH	ABCC9,ASIC1,HSPA12B,ITPR3,PLCB2,PLCL1,PRKCH,HSPB7,PLCH1	ASIC3,HSPA8,PRKCA,PRKCH,ABCC9,ASIC1,HSPA12B,ITPR3,PLCB2,PLCL1,HSPB7,PLCH1	PRKCH	4	9	12	1	0.980769
chr_5:chr_50:act_50	Semaphorin Neuronal Repulsive Signaling Pathway	DPYSL3,PAK2,PLXNA3,PPP1CB	CD44,ITGA1,ITGB5,PDE4B,SEMA3A,SEMA6D,CSPG4,ITGA2	DPYSL3,PAK2,PLXNA3,PPP1CB,CD44,ITGA1,ITGB5,PDE4B,SEMA3A,SEMA6D,CSPG4,ITGA2		4	8	12	0	NA
chr_5:chr_50:act_50	VDR/RXR Activation	PRKCA,PRKCH,RXRA	CALB1,CDKN1A,IGFBP5,PRKCH,IGFBP3	PRKCA,PRKCH,RXRA,CALB1,CDKN1A,IGFBP5,IGFBP3	PRKCH	3	5	7	1	0.916667
chr_5:chr_50:act_50	nNOS Signaling in Neurons	DLG4,PRKCA,PRKCH	DLG2,PRKCH,RASD1	DLG4,PRKCA,PRKCH,DLG2,RASD1	PRKCH	3	3	5	1	0.821429
chr_5:chr_50:act_50:act_100	Protein Kinase A Signaling	DUSP6,H3-3A/H3-3B,MAP3K1,PPP1CB,PRKCA,PRKCH,TCF4,AKAP9,PDE4B	CREB5,DCC,FLNC,ITPR3,PDE4B,PLCB2,PLCL1,PRKCH,PTEN,PTPRD,PTPRH,SIRPA,SMPDL3B,TGFBR2,H1-4,PLCH1,PTPRG,PTPRU,TCF7L1,TGFB3	DUSP6,H3-3A/H3-3B,MAP3K1,PPP1CB,PRKCA,PRKCH,TCF4,AKAP9,PDE4B,CREB5,DCC,FLNC,ITPR3,PLCB2,PLCL1,PTEN,PTPRD,PTPRH,SIRPA,SMPDL3B,TGFBR2,H1-4,PLCH1,PTPRG,PTPRU,TCF7L1,TGFB3	PRKCH,PDE4B	9	20	27	2	0.997144
chr_50:act_50	CXCR4 Signaling	PAK2,PRKCA,PRKCH,RND3	CXCR4,DIRAS3,EGR1,ITPR3,JUN,PLCB2,PRKCH,RAC2,RASD1	PAK2,PRKCA,PRKCH,RND3,CXCR4,DIRAS3,EGR1,ITPR3,JUN,PLCB2,RAC2,RASD1	PRKCH	4	9	12	1	0.980769
chr_50:act_50	Production of Nitric Oxide and Reactive Oxygen Species in Macrophages	MAP3K1,PPP1CB,PRKCA,PRKCH,RND3	APOC1,CLU,DIRAS3,JUN,PPP2R2B,PRKCH,RAC2,SIRPA	MAP3K1,PPP1CB,PRKCA,PRKCH,RND3,APOC1,CLU,DIRAS3,JUN,PPP2R2B,RAC2,SIRPA	PRKCH	5	8	12	1	0.979638
chr_50:act_50	Fcγ Receptor-mediated Phagocytosis in Macrophages and Monocytes	PRKCA,PRKCH,RAB11A	ACTA2,DGKB,PRKCH,PTEN,RAC2	PRKCA,PRKCH,RAB11A,ACTA2,DGKB,PTEN,RAC2	PRKCH	3	5	7	1	0.916667
chr_50:act_50	Ribonucleotide Reductase Signaling Pathway	CDK1,H3-3A/H3-3B,HGF,RRM2	CDK6,CDKN1A,CREB5,EGFR,HGF,JUN,PARP12	CDK1,H3-3A/H3-3B,HGF,RRM2,CDK6,CDKN1A,CREB5,EGFR,JUN,PARP12	HGF	4	7	10	1	0.965035
chr_50:act_50	mTOR Signaling	IRS1,PRKCA,PRKCH,RND3,RPS11,TSC2	DDIT4,DIRAS3,PGF,PPP2R2B,PRKCH,RAC2,RASD1,RPS9	IRS1,PRKCA,PRKCH,RND3,RPS11,TSC2,DDIT4,DIRAS3,PGF,PPP2R2B,RAC2,RASD1,RPS9	PRKCH	6	8	13	1	0.982972
chr_50:act_50	Mechanisms of Viral Exit from Host Cells	PRKCA,PRKCH	ACTA2,PRKCH,SH3GL2	PRKCA,PRKCH,ACTA2,SH3GL2	PRKCH	2	3	4	1	0.8
chr_50:act_50	RAF/MAP kinase cascade	DLG4,DUSP6,HGF,IRS1,PPP1CB,RAPGEF2	DLG2,EGFR,HGF,KITLG,NRTN,RASGRP1,RET,SPTBN5,VWF	DLG4,DUSP6,HGF,IRS1,PPP1CB,RAPGEF2,DLG2,EGFR,KITLG,NRTN,RASGRP1,RET,SPTBN5,VWF	HGF	6	9	14	1	0.98808
chr_50:act_50	Thrombin Signaling	GATA2,PPP1CB,PRKCA,PRKCH,RND3	DIRAS3,EGFR,ITPR3,PLCB2,PLCL1,PRKCH,RAC2,RASD1	GATA2,PPP1CB,PRKCA,PRKCH,RND3,DIRAS3,EGFR,ITPR3,PLCB2,PLCL1,RAC2,RASD1	PRKCH	5	8	12	1	0.979638
chr_50:act_50:act_100	Metallothioneins bind metals	MT1X,MT2A	MT1F,MT2A	MT1X,MT2A,MT1F	MT2A	2	2	3	1	0.7
